# Supplementary material for: Adjuvanted influenza vaccination increases pre-existing H5N1 cross-reactive antibodies
Source: Nat Commun. 2026 Jan 7;17:1386. doi: 10.1038/s41467-025-68137-x (PMC12876951; doi:10.1038/s41467-025-68137-x)
Supplement: Supplementary file 4 — Source data [file 41467_2025_68137_MOESM4_ESM.xlsx]

## Sheet: Figure 1A
VSV-H5N1 log10 IC50 cross-neutralizing antibody titers
Pre-vaccination	Post-vaccination
2.09691	2.52231
1.86261	1.98385
1.87587	2.13956
1.65147	1.58861
1.73456	1.67806
2.12969	2.1232
1.93475	1.92967
1.20003	1.55666
1.8884	2.25792
2.61878	2.57438
1.79595	1.85309
1.95158	1.92096
2.34084	2.31387
2.57484	2.44917
1.40226	1.60076
2.7751	2.69984
2.01242	2.11227
1.32899	2.30276
1.8604	2.05077
2.03383	2.15473
2.49304	2.48444
2.11394	2.25575
2.5978	2.46702
2.2492	2.36399
2.25042	2.20439
2.16554	2.23452
1.8523	1.94186
1.91477	1.89905
1.52388	1.61721
1.53542	1.79428
1.77648	1.95516
2.5768	2.62397
2.12937	2.4417
2.65447	2.7102
2.78362	2.61637
2.64108	2.68413
1.57921	1.67422
1.98272	1.99419
1.73368	1.70079
1.77276	1.83879
1.463	1.79288
1.87157	1.93651
1.67136	2.01242
1.85986	2.4633

## Sheet: Figure 1B
VSV-H5N1 log10 IC50 cross-neutralizing antibody titers
Pre-vaccination	Post-vaccination
2.51996	2.68744
2.49831	2.45515
1.0569	2.82872
2.46135	2.40722
0.69897	2.34361
1.63779	2.15473
1.8554	2.30685
1.76567	2.01828
2.39217	2.41979
2.67237	2.86929
2.25672	2.63468
2.08672	2.21801
1.62273	2.13513
2.06446	2.11528
2.03019	1.93732
2.01242	2.55594
2.7124	3.03463
0.69897	2.32654
1.82737	2.33062
2.63839	2.70441
2.0013	2.06446
2.18127	2.40466
1.92402	2.71349
1.73902	2.08314
1.45117	2.8714
0.69897	1.89003
1.65176	2.12483
2.07882	2.33062
2.5061	3.08955
3.08279	3.23019
0.69897	2.57553
2.69135	3.18667
2.11594	2.46894
2.71273	2.8327
1.66867	2.48586
2.55618	2.79309
2.48515	2.89873
2.33613	2.90648
2.01555	2.70405
2.44658	2.7442
1.40231	3.30041
2.6054	2.90409
2.30137	2.95751
2.51736	3.4474
1.67165	2.72394
1.40231	2.88361
1.98875	2.84351
2.83195	2.85058
2.11261	2.18432
1.68132	3.0879
2.44658	2.54274
2.26318	2.53038
1.99645	2.85101
2.13937	2.97019
2.33171	2.68192
2.73695	3.23338
1.903	3.08304
1.90228	2.33335
2.56721	2.73782
2.3581	2.83732
2.75374	2.73087
1.87877	2.66649
2.10722	2.40461
1.40231	2.55674
3.14532	3.21086
1.40231	2.67527
2.1199	2.83436
2.21134	2.61117
2.02339	2.22762
2.37208	2.53898
1.40231	3.0485
1.40231	3.24402
2.27327	2.84625
2.19861	2.32073
1.94939	2.00748
2.72249	3.12196
2.13837	2.43055
2.12405	2.63448
1.19285	2.59417
2.75105	2.88872
2.37822	2.50147
2.08565	2.23426
1.62243	3.44919
2.1271	2.54622
2.7771	2.82873
1.74693	2.82751
1.40231	2.97173
2.45664	2.79434
2.61072	2.73822
2.17806	2.58911
2.55878	2.56502
1.28735	2.77503
2.98034	3.53986
2.16616	2.31033
2.30755	2.73241
2.37168	2.60884
2.72957	2.98749
2.35052	2.96339
2.53343	2.99088
2.12271	3.11749
1.41397	2.63789
2.73498	2.84941
2.79363	3.36063
2.00945	2.00217
2.18785	2.46132
2.40913	2.72809
2.01888	2.44404
2.54922	2.81559
2.40187	2.8478
2.17056	2.59616
1.70242	3.07649
2.26537	2.51188
2.21024	2.3615
2.53038	2.74633
1.58692	1.99708
1.05115	2.95809
2.7912	3.20412
2.0461	2.86279
2.5012	2.95914
2.16909	2.3948
2.07078	2.56549
2.13001	3.23905
1.97271	2.64552
2.21564	2.35965
1.52362	1.73584
2.08991	2.09096
2.18013	2.53479
2.67596	2.8523
1.93298	2.45025
1.97525	2.43648
1.72189	2.71692
2.11227	2.67943
0.69897	2.71282

## Sheet: Figure 2A
Figure 2A: 2023 cohort prevaccination Log10-transformed antibody titers
H1trimer (log10 MFI)	H3trimer (log10 MFI)	H5trimer (log10 MFI)	Group1HAstalk (log10 MFI)	Group2HAstalk (log10 MFI)	SeasonalN1 (log10 MFI)	SeasonalN2 (log10 MFI)	AvianN1 (log10 MFI)	VSVH5N1neutra (log10 IC50)
4.6504	5.03752	3.86766	4.07812	4.27939	3.12661	3.93657	2.76227	2.09691
4.83809	4.90982	3.52581	3.64927	4.53119	3.0339	3.78009	2.79289	1.86261
4.29832	4.84412	3.62626	3.79065	4.60824	2.79201	3.73256	2.33174	1.87587
4.65872	4.8932	3.35745	3.83339	4.48089	3.0395	3.72962	2.8613	1.65147
4.87025	4.96303	3.47098	3.64755	4.40399	2.92642	3.94251	2.62145	1.73456
4.91865	4.48648	3.69115	3.71188	4.08172	3.44528	3.60509	3.13933	2.12969
5.06641	5.07361	3.66393	4.33691	4.53722	3.88478	4.00373	3.56513	1.93475
4.09201	4.65725	3.40678	3.44974	4.36453	2.01995	3.23698	2.26154	1.20003
5.02409	5.03188	3.86873	4.33699	4.35304	3.06219	3.76399	2.94711	1.8884
4.68789	4.68511	4.17468	4.1158	4.26215	3.05147	3.29988	2.8716	2.61878
3.99752	4.83176	3.19131	3.35282	4.30752	2.8416	3.58873	2.73901	1.79595
4.60852	4.48939	3.77391	4.33355	4.08486	2.63626	3.30531	2.64042	1.95158
4.96	4.79954	3.78184	3.97041	4.29249	2.64554	3.32776	2.39582	2.34084
4.61793	4.37515	3.82728	3.39741	4.00411	2.495	2.98501	2.27426	2.57484
4.55828	4.65921	3.25801	3.66418	4.35036	2.21215	3.30151	2.16268	1.40226
4.96992	5.02414	4.11319	4.37917	4.70316	3.31368	3.57755	3.26406	2.7751
4.67036	4.97402	3.37976	3.39828	4.3118	2.78844	3.73349	2.51849	2.01242
4.11665	4.90824	2.76836	3.11165	3.94197	2.33929	3.14729	2.36743	1.32899
4.80926	5.00824	3.25599	3.3566	4.13731	2.35971	3.23796	2.17918	1.8604
5.01399	4.92478	3.6924	3.51039	4.37377	2.30694	3.28328	2.4047	2.03383
4.74838	4.8297	3.88127	3.49273	4.26775	2.40588	3.87577	2.26316	2.49304
4.52576	4.87219	3.67535	3.1872	4.31547	1.97301	3.05158	2.2122	2.11394
4.86282	4.87289	4.14893	4.09008	4.33599	2.9447	3.24846	2.59343	2.5978
4.91918	4.98019	3.61664	4.17345	4.4789	2.73929	3.54998	2.66689	2.2492
4.71935	4.35018	3.55375	3.62285	3.8064	2.81257	3.34983	2.42823	2.25042
5.07626	4.98626	3.96848	4.20456	4.59834	2.63879	3.68868	2.4631	2.16554
4.89649	4.8435	3.52313	3.67844	4.07915	2.53982	2.7986	2.41238	1.8523
4.87151	4.97242	3.59231	3.80535	4.15614	2.59971	3.47076	2.4634	1.91477
4.8768	4.55149	3.60353	3.70773	4.37907	3.34216	3.65479	3.10456	1.52388
4.92028	4.96162	3.62503	3.37277	3.82846	2.72308	3.5172	2.50227	1.53542
4.78805	4.89345	3.64248	3.79075	4.52072	2.91737	3.99625	2.59008	1.77648
5.0836	4.94927	4.18455	4.60993	4.40095	3.11988	4.06318	2.77404	2.5768
4.78839	4.96821	3.90078	4.71082	4.63607	3.4074	3.9925	2.63137	2.12937
4.91489	4.88449	4.11381	4.4205	4.45484	3.10496	4.00404	2.71313	2.65447
4.77491	4.60308	4.11561	4.08387	4.03758	2.348	3.146	2.291	2.78362
4.78088	4.47071	4.12485	3.98655	3.98179	2.55384	2.78131	2.27906	2.64108
4.84937	4.83665	3.74424	3.90872	4.47518	2.82974	3.85565	2.65824	1.57921
4.75596	4.22278	3.66334	4.15943	4.02314	2.6436	3.36963	2.5616	1.98272
4.99912	5.01416	3.98006	4.13686	4.67168	2.76895	3.78331	2.58758	1.73368
4.82912	4.64385	3.39014	3.73618	4.24761	2.5524	3.04324	2.49585	1.77276
4.79932	4.61181	3.68824	3.68768	4.26071	2.69563	2.99757	2.55501	1.463
4.70331	4.78146	3.78497	3.26326	4.14594	2.63202	3.29279	2.56456	1.87157
4.76053	4.99592	3.78996	3.64925	4.54378	2.33407	4.07778	2.36169	1.67136
4.80018	5.01383	3.75263	4.22887	4.50585	2.96798	3.58414	3.18524	1.85986

## Sheet: Figure 2B
Figure 2B: 2023 cohort postvaccination Log10-transformed antibody titers
H1trimer (log10 MFI)	H3trimer (log10 MFI)	H5trimer (log10 MFI)	Group1HAstalk (log10 MFI)	Group2HAstalk (log10 MFI)	SeasonalN1 (log10 MFI)	SeasonalN2 (log10 MFI)	AvianN1 (log10 MFI)	VSVH5N1neutra (log10 IC50)
4.87289	5.04607	4.15601	4.20061	4.44981	3.30484	3.97919	2.92065	2.52231
4.86262	4.89763	3.54809	3.6584	4.56276	3.16343	3.88693	2.9245	1.98385
4.38811	4.86422	3.73717	3.84275	4.65255	2.91157	3.78852	2.44946	2.13956
4.56082	4.98213	3.3184	3.76494	4.45913	2.86428	3.5942	2.75713	1.58861
4.88743	4.99105	3.51467	3.66505	4.45433	2.9823	3.9995	2.63273	1.67806
4.95236	4.45579	3.61154	3.60699	4.01778	3.30542	3.50445	3.08685	2.1232
5.0728	5.08447	3.82506	4.37492	4.59816	4.33877	4.06403	4.12225	1.92967
4.59211	4.80454	3.55318	3.43982	4.61816	2.08556	3.29249	2.22033	1.55666
4.97511	4.98815	3.70156	4.24972	4.24978	2.94538	3.69612	2.80239	2.25792
4.76953	4.76652	4.21035	4.15851	4.28886	3.08044	3.35684	2.86139	2.57438
4.3789	4.95772	3.57825	3.55031	4.61315	2.88863	3.80489	2.77899	1.85309
4.58304	4.50477	3.78416	4.29515	4.0781	2.62234	3.25757	2.5696	1.92096
5.02661	4.83578	3.87766	4.01619	4.36179	3.01444	3.52795	2.48131	2.31387
4.55297	4.23349	3.67361	2.98421	3.97555	2.38675	2.83665	2.2113	2.44917
4.68457	4.77593	3.4166	3.84447	4.45212	2.13477	3.40853	2.39634	1.60076
5.01488	5.05372	4.00628	4.15889	4.552	3.05953	3.4049	3.10423	2.69984
4.78865	4.9882	3.57511	3.59825	4.42629	3.33084	3.7955	3.06831	2.11227
5.02602	4.94503	3.77885	3.38805	4.26181	2.51734	3.23319	2.44935	2.30276
4.97742	5.06946	3.69773	3.6438	4.47475	2.46502	3.34834	2.48894	2.05077
5.00459	4.89197	3.75353	3.55482	4.28792	2.3059	3.29829	2.44896	2.15473
4.6397	4.72256	3.59232	3.1767	4.12331	2.31048	3.74358	2.14343	2.48444
4.63903	4.91561	3.76639	3.65411	4.50913	2.52085	3.34909	2.22463	2.25575
4.89966	4.87695	4.29014	4.25746	4.34555	3.11398	3.28573	2.92592	2.46702
4.98683	5.01113	3.86154	4.21632	4.48537	2.7657	3.685	2.73119	2.36399
4.86686	4.49147	3.7603	3.84797	4.06006	2.97744	3.54864	2.56893	2.20439
5.0745	4.99836	4.01233	4.19276	4.62234	2.96059	3.8035	2.64654	2.23452
4.95769	4.87513	3.71947	3.82465	4.12766	2.60113	2.92055	2.55267	1.94186
4.88289	4.95018	3.59705	3.80022	4.205	2.66086	3.5371	2.43465	1.89905
4.86882	4.53831	3.58031	3.57889	4.34397	3.569	3.58972	3.1499	1.61721
4.85765	4.92139	3.6145	3.35958	4.49834	3.05027	4.15347	2.79412	1.79428
4.78864	4.84206	3.88558	4.18974	4.44511	2.90059	3.92828	2.55344	1.95516
5.08556	4.96741	4.24177	4.66485	4.41689	3.33557	4.0344	2.90084	2.62397
4.95655	5.0096	4.07207	4.74158	4.70416	3.47167	4.05736	2.68773	2.4417
5.02279	4.88956	4.33852	4.62237	4.49885	3.42676	4.14597	3.02615	2.7102
4.80322	4.57968	4.10939	4.02052	4.04398	2.82706	3.24923	2.42818	2.61637
4.8905	4.57795	4.10519	4.03884	4.13748	2.95967	2.85747	2.45975	2.68413
4.86194	4.84237	3.71465	3.88429	4.51333	2.8456	3.90539	2.66914	1.67422
5.02253	4.5687	3.7793	4.04547	4.29474	2.65774	3.39216	2.52777	1.99419
4.97425	4.96377	3.97061	4.28715	4.65815	2.80578	3.80476	2.62817	1.70079
4.87016	4.67313	3.59929	3.80419	4.31625	2.70223	3.1038	2.60278	1.83879
4.87266	4.59515	3.83177	3.61416	4.22223	2.81019	3.05518	2.64672	1.79288
4.82681	4.83804	3.87039	3.23304	4.2455	2.78731	3.26843	2.59497	1.93651
5.00492	5.01777	3.99756	3.91487	4.57961	2.38096	4.00372	2.35613	2.01242
4.95586	4.85421	3.57854	3.90736	4.50207	2.64503	3.28925	2.81269	2.4633

## Sheet: Figure 2C
Figure 2C: 2009 cohort prevaccination Log10-transformed antibody titers
H1trimer (log10 MFI)	H3trimer (log10 MFI)	H5trimer (log10 MFI)	Group1HAstalk (log10 MFI)	Group2HAstalk (log10 MFI)	SeasonalN1 (log10 MFI)	SeasonalN2 (log10 MFI)	AvianN1 (log10 MFI)	VSVH5N1neutra (log10 IC50)
4.56898	4.26417	3.97932	4.16241	4.07405	2.49856	3.59249	2.70986	2.51996
4.57171	4.72816	3.99709	4.13818	4.53294	3.21135	3.22122	3.30829	2.49831
4.00079	4.10124	2.48697	3.265	4.16965	2.06752	3.36032	2.60377	1.0569
4.38594	4.14252	3.91144	4.32734	3.87799	4.18596	4.23505	4.0503	2.46135
3.56831	3.99706	2.33121	3.62528	4.06232	3.10823	3.11489	3.08055	0.69897
3.88224	3.65269	3.13809	3.28004	3.68576	2.19813	2.98257	2.31318	1.63779
4.20072	4.24192	3.13816	3.35155	4.14942	2.36689	3.02078	2.65053	1.8554
4.56631	4.70055	3.34225	4.17684	4.43915	3.99466	4.14547	3.911	1.76567
4.59288	4.7013	3.68451	4.23028	4.5837	2.28445	2.96743	2.54179	2.39217
4.38408	4.17452	3.83485	4.12237	3.93738	2.75394	3.54779	2.88841	2.67237
4.32566	4.58059	3.59884	3.70325	4.01032	2.61968	3.38219	2.8695	2.25672
4.19474	4.69523	3.27207	3.94641	4.24542	3.55033	3.84072	3.32558	2.08672
3.51237	4.62852	2.53962	3.27532	4.07414	2.0182	3.94099	2.51834	1.62273
3.80928	4.34318	3.39237	3.37532	3.82423	2.17402	2.70272	2.56471	2.06446
4.39417	4.76973	3.39769	4.05113	4.57905	2.63035	3.78301	2.62044	2.03019
4.33003	4.57877	3.9093	3.60728	4.11849	2.79324	3.28243	2.74741	2.01242
4.61354	4.9613	4.25308	4.30633	4.09909	2.33572	3.48535	2.65771	2.7124
3.77125	3.74733	2.5203	3.44315	4.03774	2.78585	3.89212	3.01351	0.69897
3.95048	4.66803	2.77999	3.26618	4.48371	2.69663	3.37337	2.77509	1.82737
4.49104	4.8515	3.948	4.56876	4.41962	3.68612	3.93946	3.34576	2.63839
4.34837	4.3607	3.59996	4.10307	4.42048	3.49544	3.63673	3.36147	2.0013
4.11855	4.21195	3.60521	3.94589	4.29091	2.63325	3.54594	2.67753	2.18127
4.22373	4.58663	3.13035	4.35296	4.49813	3.52882	3.81798	3.31415	1.92402
4.2434	4.49046	3.50549	3.74762	4.28495	2.56027	3.19066	2.80554	1.73902
3.46952	3.39486	2.29634	3.74918	3.93358	2.38872	2.32888	2.66796	1.45117
3.76943	4.64947	3.2275	3.50582	4.51775	2.76107	3.75444	2.89267	0.69897
4.41403	4.32518	3.47647	3.85443	4.3294	3.13094	3.55782	2.91307	1.65176
4.7709	4.82678	3.85958	4.46425	3.83323	3.18861	3.0293	3.11625	2.07882
4.12325	4.27088	3.61434	3.79973	4.1285	2.48875	3.49141	2.62268	2.5061
4.46274	4.93766	3.72966	4.24745	4.53929	3.432	3.7421	3.08221	3.08279
3.93081	4.53706	2.86978	3.53081	4.16415	2.54383	3.38527	2.89081	0.69897
4.33167	4.5364	3.63662	3.66277	4.51365	3.11125	3.72354	3.0436	2.69135
4.28819	4.66592	3.68898	3.72056	4.41103	2.5664	3.7902	2.88698	2.11594
4.55949	4.81809	4.12718	4.29909	4.21702	3.08685	3.49939	3.41328	2.71273
3.8941	4.15891	3.29448	3.49875	3.94406	2.34852	2.9979	2.90111	1.66867
4.74404	4.29589	4.34087	4.47165	4.43572	3.89163	3.90079	3.9605	2.55618
4.50838	3.86767	3.87225	3.60293	3.8131	3.1107	3.1145	3.2514	2.48515
4.04279	3.84039	3.66646	4.10831	3.99654	1.95834	3.45981	2.32326	2.33613
4.15761	4.66429	3.5268	3.5367	4.49161	3.32197	4.09056	3.80506	2.01555
4.30979	4.70533	3.91174	4.176	4.37081	3.17758	3.12919	3.28328	2.44658
4.6426	3.77446	4.13481	3.46827	3.64564	2.85227	3.21191	2.72701	1.40231
4.67991	4.10843	4.29879	4.40542	4.30481	2.70558	3.56437	2.78204	2.6054
4.49043	4.04963	3.92681	4.13399	4.32215	2.28932	3.39291	2.85956	2.30137
4.42054	4.67013	3.98143	4.0261	4.43691	2.30365	3.35447	2.70016	2.51736
4.79908	4.26115	4.01972	4.82008	4.46906	2.83243	3.13462	2.58128	1.67165
4.26421	3.80315	3.68802	4.31808	4.23972	2.74607	3.1386	2.51843	1.40231
3.92926	3.55349	3.06092	3.69983	4.03726	2.86651	3.08164	3.32131	1.98875
4.38917	4.48048	4.18588	3.93555	4.51906	2.27041	3.2458	2.68772	2.83195
4.14377	4.29827	3.43092	4.08771	3.66569	2.53253	3.14229	2.69372	2.11261
3.81493	4.28629	2.96432	3.38611	4.29012	2.27171	2.89761	2.64504	1.68132
4.215	4.41938	3.69162	4.0179	3.87404	3.23803	3.35729	3.12089	2.44658
4.28401	4.23363	3.61381	3.79353	3.92683	2.9201	3.15839	2.99983	2.26318
4.17346	4.00906	3.58591	4.02065	3.92976	2.61386	3.16586	2.52959	1.99645
4.90642	4.39892	4.07218	4.67403	4.24037	3.05042	4.2116	3.08466	2.13937
4.25626	4.13112	3.6482	3.62614	4.05569	2.4322	3.0888	2.54907	2.33171
4.32421	4.07823	3.82291	3.75031	3.86486	1.53128	2.38292	2.36082	2.73695
3.7368	3.86646	3.14356	3.05862	3.9765	1.71231	3.56695	2.16603	1.903
4.40971	3.95876	3.01292	3.67697	4.06623	2.45663	3.23766	2.88914	1.90228
4.50603	3.97323	3.98573	4.00072	3.90006	2.49458	3.1205	2.45407	2.56721
4.60223	4.57458	3.87131	4.14714	4.07587	2.89851	3.56319	3.075	2.3581
4.81706	4.0496	3.7477	4.06005	3.84233	3.55808	3.53689	3.52705	2.75374
3.89435	4.35312	3.12805	3.57157	4.21488	2.61157	3.26802	2.87508	1.87877
4.37099	4.78176	3.68892	4.39222	4.65581	2.49313	4.19221	2.92722	2.10722
3.22422	3.52485	2.18105	3.50044	3.69549	2.73207	2.93679	2.77307	1.40231
4.39655	4.38187	4.12674	4.03623	4.52357	3.09486	3.09064	2.88838	3.14532
3.70416	4.00388	2.38687	3.1683	4.22043	2.33228	2.76753	2.86078	1.40231
4.10126	3.76149	3.51539	4.28336	3.95305	2.8254	3.12863	2.67133	2.1199
4.06413	4.04669	3.44706	3.78943	3.8438	2.60615	2.96093	2.61719	2.21134
4.28333	3.83731	3.59146	4.134	3.87583	2.2614	2.94913	2.5744	2.02339
4.37013	4.51729	3.80605	3.91138	4.08898	2.84236	3.20348	2.74614	2.37208
3.49878	3.79377	2.31378	3.43932	4.10687	2.7356	3.05215	2.9827	1.40231
4.47151	4.21546	2.09995	3.27947	4.24163	2.02461	3.12209	2.51897	1.40231
4.36515	4.81686	3.83523	3.98781	4.3538	3.08849	3.51939	3.11509	2.27327
4.30768	4.53195	3.63764	3.74096	4.46656	2.51205	3.33355	2.36708	2.19861
4.28408	4.77148	3.39964	3.85884	4.47215	2.22233	3.15831	2.63385	1.94939
4.14458	4.11545	3.81919	3.91176	4.07695	2.75158	3.31638	2.91112	2.72249
4.00696	4.22354	3.47696	3.51833	4.27924	2.28055	3.62249	2.57715	2.13837
4.50076	4.88352	3.97905	4.42488	4.66763	3.9949	4.52924	3.52298	2.12405
3.39435	4.47677	2.64459	3.414	4.46464	2.64045	3.77455	2.89279	1.19285
4.62301	4.40272	4.10327	4.66734	4.3922	2.93698	3.76357	2.81842	2.75105
4.93154	4.49603	3.97976	4.49107	4.32618	2.70609	3.6166	3.3332	2.37822
4.47766	4.27181	3.74759	4.51229	4.38529	2.84325	3.46755	3.20622	2.08565
4.08437	4.57542	2.94617	3.65785	4.38801	2.50314	3.47722	2.897	1.62243
4.61411	4.76524	3.6251	4.33813	4.54846	3.57471	2.86509	3.5282	2.1271
4.31937	4.51658	3.90047	3.94379	4.07578	2.4732	2.90832	2.3731	2.7771
4.43466	4.65387	3.91721	3.79451	4.40487	2.92992	3.4918	2.87365	1.74693
3.4176	4.08378	2.45225	3.53485	3.80142	2.24647	2.8096	2.24915	1.40231
4.21035	4.26955	3.71306	4.2268	4.18326	3.2134	3.88805	2.68868	2.45664
4.86849	4.93843	4.00418	4.14942	4.35619	2.3823	3.25518	2.76011	2.61072
4.31353	4.07598	3.49306	3.92481	3.66808	2.44379	3.00947	2.58003	2.17806
4.53272	4.64273	3.84925	3.95329	4.33874	2.66598	3.33198	2.61447	2.55878
4.04068	4.02619	3.02249	3.64604	4.01153	2.61908	2.93201	2.65354	1.28735
4.47851	3.97464	4.12996	3.67038	3.84024	2.84966	3.40058	2.82818	2.98034
4.29871	4.2107	3.60695	3.4309	4.05	2.78715	3.2526	2.93995	2.16616
4.14244	4.39706	3.79137	3.89519	4.03495	2.15119	4.37434	2.38028	2.30755
4.29861	4.25011	3.69032	4.05099	3.88633	2.23674	3.59607	2.39591	2.37168
4.38124	4.29787	3.98491	3.97078	4.21677	3.12152	3.26053	2.49413	2.72957
4.22241	4.02087	3.65309	4.2179	3.95149	3.98162	3.94822	3.92528	2.35052
4.36994	4.64593	3.80043	3.81577	4.13418	3.6698	3.25255	3.49193	2.53343
4.2203	4.33841	3.83169	3.97662	4.2655	3.54237	3.67503	3.22173	2.12271
3.91331	3.84038	3.33321	3.58868	3.98487	2.41519	3.20417	2.64181	1.41397
4.84504	4.95284	4.07246	4.05443	4.60947	3.66905	4.11675	3.9079	2.73498
4.34232	4.44612	3.91634	4.64012	4.43899	3.11734	4.15519	2.92744	2.79363
4.79564	4.92294	3.70721	4.12196	4.47113	3.46551	3.85931	3.2627	2.00945
4.30515	4.36382	3.69477	4.16799	3.59698	3.40527	3.33983	3.19749	2.18785
4.42938	4.05259	3.74863	4.20153	3.66502	2.19748	3.03786	2.46948	2.40913
3.98767	3.72879	3.32442	4.07458	3.93549	2.05105	3.57141	2.37327	2.01888
4.46227	4.58839	3.75736	3.69432	4.26305	2.36266	3.38976	2.74995	2.54922
4.25208	4.25249	3.663	3.9194	3.97552	2.86501	3.3701	2.71833	2.40187
4.44331	4.91592	3.74102	4.34682	4.1346	2.81758	3.30547	2.63788	2.17056
4.14872	4.49128	2.85679	3.34882	4.42428	2.13533	3.4044	2.55089	1.70242
4.15528	3.95306	3.58259	3.1339	4.01451	2.45148	3.06707	2.72079	2.26537
4.18266	4.50482	3.52171	4.03347	4.34679	2.51629	3.3704	2.64272	2.21024
4.41376	4.56997	3.82217	3.64763	4.06623	3.0339	3.27442	2.78039	2.53038
4.24442	4.18887	3.26283	3.86486	4.2273	3.34764	3.72265	2.94087	1.58692
3.49844	4.2078	1.97	3.17256	4.28269	2.44632	3.2443	2.76122	1.05115
4.43266	3.69454	3.95294	4.42056	4.10566	3.4301	3.80636	3.05722	2.7912
3.63781	3.68009	3.12568	3.72698	3.79163	1.88278	2.84284	2.36995	2.0461
4.48575	3.91225	4.16498	4.6066	4.25117	3.46321	3.87699	3.33839	2.5012
4.48203	4.28621	3.8989	3.9362	4.00411	2.41325	3.10193	2.85593	2.16909
4.34771	4.4335	3.83848	4.09207	4.07758	3.14742	3.21893	3.02008	2.07078
4.30141	4.2197	3.79983	3.9718	3.75977	3.64946	3.7119	3.44137	2.13001
4.34023	4.26874	3.61518	3.94608	4.1578	3.01591	3.37399	3.29406	1.97271
4.25416	4.49	3.7329	3.87712	4.36895	2.71112	3.4859	2.70976	2.21564
4.18817	4.41899	3.52129	3.81612	4.58356	2.8688	3.60727	2.80321	1.52362
4.43925	4.10844	3.91844	4.21124	4.13029	3.40065	3.00376	3.38943	2.08991
4.35029	4.82244	3.75906	4.08688	4.22622	2.36798	3.43971	2.55117	2.18013
4.74398	4.26193	4.29141	4.01203	3.9982	3.14584	3.63191	3.0415	2.67596
4.06852	4.38018	3.43934	3.52338	3.45837	2.22787	3.32694	2.62217	1.93298
4.1546	4.15884	3.66537	3.56858	4.21682	2.37438	3.5704	2.70301	1.97525
4.30895	3.99278	3.7289	4.0044	4.00046	2.88994	2.99412	2.76522	1.72189
4.56766	4.44259	4.13803	3.69735	4.22227	3.06547	3.46917	3.15386	2.11227
4.64688	4.20861	3.01428	3.44574	4.17917	1.53238	2.10126	2.31245	0.69897

## Sheet: Figure 2D
Figure 2D: 2009 cohort postvaccination Log10-transformed antibody titers
H1trimer (log10 MFI)	H3trimer (log10 MFI)	H5trimer (log10 MFI)	Group1HAstalk (log10 MFI)	Group2HAstalk (log10 MFI)	SeasonalN1 (log10 MFI)	SeasonalN2 (log10 MFI)	AvianN1 (log10 MFI)	VSVH5N1neutra (log10 IC50)
4.86902	4.21307	4.03581	4.38599	4.01885	2.77058	3.51582	2.82334	2.68744
4.56958	4.54797	3.86736	4.06863	4.33331	3.06472	3.24276	3.0131	2.45515
5.0013	4.00485	4.10776	4.31777	4.10156	2.22257	3.25139	2.50329	2.82872
4.77706	4.05704	3.83574	4.32434	3.74956	4.09037	4.10457	3.86604	2.40722
4.75406	4.06133	3.88659	4.44567	4.06512	3.18423	3.15799	3.04364	2.34361
4.20322	3.44384	3.08781	3.48157	3.3408	2.00639	2.66828	2.08042	2.15473
4.58333	4.28329	3.7963	4.42717	4.19789	2.76253	3.02267	2.77115	2.30685
4.62907	4.64835	3.53679	4.33716	4.38446	3.98518	4.08998	3.94155	2.01828
4.89807	4.65514	3.81095	4.56855	4.52444	2.84914	2.9316	2.84815	2.41979
4.68122	4.00905	4.12166	4.61907	3.75893	2.87949	3.42225	3.01898	2.86929
4.96091	4.63076	3.92243	4.3114	4.06185	2.84813	3.44216	3.2174	2.63468
4.5206	4.67328	3.57588	4.3311	4.32131	3.64303	3.77925	3.62408	2.21801
4.97722	4.6322	3.48893	4.66017	4.25257	2.56737	3.90283	2.91523	2.13513
4.55533	4.7229	4.30677	4.69454	3.88643	3.18846	2.66908	3.59565	2.11528
4.863	4.752	3.83472	4.49151	4.61143	2.84607	3.80373	2.97038	1.93732
4.52522	4.56343	4.06408	4.00451	4.1285	3.13227	3.30221	3.29546	2.55594
4.64335	4.95372	4.29079	4.45968	4.06398	2.89	3.46158	2.81346	3.03463
4.52295	3.79567	3.70649	4.30667	4.12382	2.87322	3.79913	2.96557	2.32654
4.38794	4.63998	3.49553	4.05672	4.45267	2.99815	3.30565	2.88745	2.33062
4.86826	4.8428	4.06852	4.79236	4.37532	3.77314	3.86271	3.80372	2.70441
4.59851	4.25412	3.53652	4.24325	4.33198	3.4341	3.50039	3.42455	2.06446
4.56992	4.06943	3.6412	4.23459	4.16053	2.67093	3.36662	2.90946	2.40466
5.03175	4.46025	4.08205	4.70821	4.3495	3.43699	3.65457	3.33812	2.71349
4.66409	4.40624	3.65118	4.15181	4.27509	2.69279	3.05488	3.13941	2.08314
4.85661	3.37434	3.99349	4.38747	3.91922	2.76819	2.28131	3.05211	2.8714
4.97626	4.46531	3.46896	4.12197	4.39082	3.36712	3.55555	3.66725	1.89003
5.01492	4.40316	3.87275	4.4041	4.40406	3.26388	3.48207	3.17693	2.12483
4.94686	4.78822	3.93667	4.65911	3.80447	3.24027	3.01358	3.1073	2.33062
4.78569	4.28265	4.48878	4.60206	4.15554	3.00769	3.48884	3.00582	3.08955
4.72756	4.97413	3.93954	4.48264	4.59217	3.48707	3.81617	3.3475	3.23019
4.86442	4.46811	3.59616	4.3085	4.19727	2.64009	3.3855	2.9121	2.57553
4.92232	4.53647	4.04873	4.24941	4.52783	3.31923	3.68751	3.34763	3.18667
4.6432	4.66251	3.92754	4.19442	4.42657	3.16062	3.82841	3.38154	2.46894
4.69905	4.89868	4.33057	4.54365	4.32549	3.34916	3.584	3.68592	2.8327
4.91049	4.3185	4.05914	4.58459	4.21526	3.24572	3.04364	3.8429	2.48586
4.75793	4.19222	4.39416	4.62503	4.35899	3.86672	3.78121	3.93578	2.79309
4.77263	3.53199	3.99126	4.24202	3.63436	2.87801	3.21515	2.85168	2.89873
4.70646	3.98327	4.32148	4.63044	4.08921	2.86828	3.56158	3.22509	2.90648
4.59056	4.63762	4.05753	4.14403	4.47988	3.51959	4.05569	3.71583	2.70405
4.44772	4.54284	4.06908	4.79859	4.26449	3.07501	3.03552	3.50098	2.7442
4.85793	3.71757	4.53566	3.90983	3.71814	2.68787	3.08444	2.64166	3.30041
4.92635	4.19993	4.3894	4.6996	4.40186	2.9151	3.67741	3.43965	2.90409
4.96694	3.97052	4.35044	4.72157	4.27569	2.30188	3.27631	3.07881	2.95751
4.81284	4.67743	4.67367	4.74418	4.45183	2.51159	3.37142	2.87658	3.4474
4.1121	4.09193	3.08466	3.87889	4.0995	2.49276	3.17121	2.47688	2.72394
4.36971	3.47238	3.74637	4.34744	3.97845	2.4573	2.75622	2.53362	2.88361
4.83618	3.50867	3.89645	4.16393	3.93818	2.9114	2.97084	3.21471	2.84351
4.65475	4.42614	4.16794	4.43483	4.45716	2.96121	3.1153	2.91959	2.85058
4.45879	4.23624	3.58997	4.26948	3.66731	2.61994	3.16388	2.71674	2.18432
4.86755	4.18627	4.35357	4.38743	4.17638	2.78147	2.88066	3.08162	3.0879
4.36228	4.42754	3.87879	4.08787	3.81475	3.14372	3.35214	2.98624	2.54274
4.73314	4.27642	3.82449	4.31954	3.99375	3.06321	3.21006	3.08089	2.53038
4.86354	4.12702	4.30696	4.55728	3.99624	2.86594	3.22768	2.68143	2.85101
4.95974	4.33796	4.27415	4.63754	4.17976	3.03114	4.13107	3.06783	2.97019
4.7166	4.15267	4.02	4.62674	4.08164	2.58211	3.13544	2.49452	2.68192
4.67199	4.16345	4.13913	4.72729	4.01579	2.05856	2.41921	2.54335	3.23338
4.92509	3.742	4.14819	4.43612	3.88559	1.99543	3.36955	2.27772	3.08304
4.94822	4.03746	3.4773	4.13943	4.15273	2.69652	3.33613	3.21976	2.33335
4.8627	4.15524	4.23882	4.51462	4.14853	2.78936	3.29581	2.75126	2.73782
4.86087	4.60116	4.16463	4.63091	4.10524	3.00968	3.59812	3.12156	2.83732
5.00505	4.01817	3.7718	4.13171	3.79878	3.53975	3.51621	3.51721	2.73087
4.97157	4.37825	3.99971	4.51282	4.31139	2.99349	3.28396	3.2231	2.66649
4.73153	4.71954	3.84321	4.46151	4.60419	2.7841	4.1532	3.00037	2.40461
4.6946	3.52637	3.93455	4.92715	3.74326	2.77709	2.9091	2.85647	2.55674
4.64307	4.30626	4.28276	4.47049	4.53519	3.22199	3.17686	3.40886	3.21086
4.60001	3.83878	3.94935	3.9938	4.07123	2.22437	2.56257	2.56989	2.67527
4.78897	3.88695	4.1767	4.75653	4.05373	3.03376	3.16711	2.97552	2.83436
4.41788	3.95921	3.6622	4.41963	3.78656	2.85111	2.84982	2.90604	2.61117
4.32267	3.76001	3.7332	4.49484	3.7038	2.04285	2.55381	2.29377	2.22762
4.55225	4.32698	3.82128	4.0952	3.84255	2.88409	2.9877	2.64721	2.53898
4.78783	4.19411	4.3454	4.45288	4.0328	2.74764	2.86118	2.77151	3.0485
4.86141	4.27213	4.36243	4.41838	4.34212	2.5182	3.17007	3.07588	3.24402
4.84707	4.70152	4.20066	4.69525	4.30872	3.35227	3.46843	3.47793	2.84625
4.77078	4.37741	3.5182	4.15545	4.37822	2.5582	3.0686	2.48362	2.32073
4.58089	4.77539	3.5074	4.04366	4.48084	2.74814	3.13596	3.00131	2.00748
4.92702	4.31339	4.30207	4.3726	4.30997	3.16716	3.54812	3.26442	3.12196
4.79825	4.21851	3.49586	4.41505	4.28118	2.45461	3.57208	2.58401	2.43055
4.61988	4.82471	4.21715	4.74763	4.61067	3.94547	4.47773	3.56873	2.63448
4.48976	4.41138	4.02219	4.45192	4.40165	2.68184	3.6559	2.79965	2.59417
4.85177	4.36655	4.18355	4.74316	4.3556	2.9739	3.70932	2.97496	2.88872
4.95316	4.48705	4.04971	4.62354	4.32415	2.893	3.61036	3.49849	2.50147
4.8885	4.4019	3.8835	4.69839	4.46044	3.15233	3.62362	3.32539	2.23426
4.81228	4.49777	4.66549	4.7773	4.3292	3.18359	3.45921	3.45295	3.44919
4.86072	4.72658	3.95751	4.64893	4.55386	3.50169	2.71524	3.50541	2.54622
4.77533	4.54504	4.14174	4.40553	4.15664	2.73307	3.02382	2.57628	2.82873
4.5853	3.49282	4.22458	4.72597	3.84263	2.74421	3.02012	2.35593	2.82751
4.77012	4.39949	4.23744	4.77919	4.0653	3.27857	3.03529	3.40485	2.97173
4.5865	4.22243	3.98141	4.52077	4.12381	3.20905	3.86667	2.87059	2.79434
4.98729	4.85492	3.97469	4.60936	4.38785	3.19356	3.13346	2.78183	2.73822
4.73311	4.12469	3.78174	4.37463	3.78622	2.71189	3.08869	2.88375	2.58911
4.71943	4.64074	4.06255	4.46093	4.40051	3.0276	3.44875	3.15022	2.56502
4.86342	3.86465	4.08381	4.29877	3.83345	2.87725	2.6572	2.57113	2.77503
4.62825	3.99245	4.23368	4.39755	3.86543	3.12064	3.39733	2.82365	3.53986
4.8781	4.19511	3.64254	3.98502	4.00738	2.80512	3.2345	2.9206	2.31033
4.38734	4.35748	3.97086	4.39892	4.00029	2.28301	4.32937	2.31489	2.73241
4.83025	4.30066	3.92735	4.44143	3.97909	3.09361	3.35992	3.32149	2.60884
4.52144	4.43614	4.3603	4.58992	4.3863	3.44515	3.49374	3.58732	2.98749
4.64801	4.04759	4.13271	4.47417	3.95199	3.93395	3.89094	3.83819	2.96339
4.76957	4.56996	4.20473	4.38263	4.03701	3.82807	3.15594	3.91907	2.99088
4.47708	4.11003	4.0912	4.46879	4.01813	3.42703	3.38216	3.36682	3.11749
5.02444	3.86063	4.19857	4.55393	4.02519	2.51357	3.24679	2.61929	2.63789
5.005	4.89284	4.0213	4.35761	4.48147	3.59368	3.94209	3.79842	2.84941
4.62586	4.34828	3.87321	4.59125	4.29291	3.03621	4.02154	2.7952	3.36063
4.84615	4.90332	3.7628	4.37471	4.46102	3.497	3.8435	3.43271	2.00217
4.59593	4.45721	4.04765	4.4774	3.65556	3.69748	3.39287	3.60949	2.46132
4.41505	4.08705	3.97009	4.57333	3.66558	2.57834	3.1897	2.48077	2.72809
4.60202	3.95312	3.77474	4.65832	4.19484	2.48388	3.58664	2.43953	2.44404
4.76185	4.48525	3.97913	4.3547	4.28668	2.62641	3.37193	2.91317	2.81559
4.59515	4.26879	4.01061	4.42185	4.03529	3.11315	3.51679	3.09306	2.8478
4.91138	4.86941	4.17238	4.85257	4.1212	3.02333	3.25015	2.93397	2.59616
5.06778	4.5287	4.52891	4.78001	4.50644	3.22135	3.45415	3.49473	3.07649
4.97152	3.93416	3.65234	4.41678	3.98311	2.47802	3.00623	2.66236	2.51188
4.8659	4.54128	3.79797	4.33957	4.38452	2.63762	3.44965	2.78724	2.3615
4.51511	4.63551	3.99042	4.12745	4.07917	3.25678	3.43091	3.06504	2.74633
4.96632	4.24843	3.71963	4.23473	4.29021	3.43223	3.74816	3.10567	1.99708
4.70619	4.21109	4.21341	4.74393	4.30052	2.64828	3.23806	2.77636	2.95809
5.02518	3.69888	4.28618	4.6428	4.12285	3.74568	3.80895	3.82601	3.20412
4.59747	3.59931	4.01139	4.79552	3.72009	2.54624	2.79146	2.46946	2.86279
5.04637	4.16187	4.75773	4.96911	4.60197	3.5001	3.91385	3.38888	2.95914
4.60407	4.18773	3.98876	4.3341	3.97582	2.62785	3.03031	2.87934	2.3948
4.5687	4.38407	4.00877	4.30879	3.95717	3.28584	3.12829	3.16936	2.56549
4.77027	4.1551	4.75747	4.567	3.80978	3.57895	3.61643	3.3403	3.23905
4.6118	4.26703	4.11484	4.42052	4.03415	3.06648	3.26303	3.09811	2.64552
4.84949	4.41701	3.89918	4.24229	4.32694	2.99051	3.44296	3.04099	2.35965
4.98374	4.52122	3.71716	4.65989	4.76494	2.92635	3.62782	2.58987	1.73584
4.67137	3.84008	3.77711	4.31848	3.89081	3.27131	2.71444	3.30328	2.09096
4.96585	4.82282	3.96905	4.53463	4.19148	2.94687	3.40784	2.74681	2.53479
5.04451	4.40414	4.47979	4.73924	4.12357	3.58585	3.71052	3.55817	2.8523
4.72825	4.36936	4.02259	4.65435	3.61032	2.50417	3.3195	2.76352	2.45025
4.43385	3.36863	3.9701	3.9565	3.7326	2.85075	3.00332	2.84289	2.43648
4.7721	4.26769	4.34533	4.78948	4.22871	3.34191	3.09027	3.62341	2.71692
4.9113	4.40878	4.49231	4.46858	4.22197	3.21606	3.46391	3.35496	2.67943
4.9946	4.28734	4.41837	4.79806	4.23341	2.22619	2.20455	2.43355	2.71282

## Sheet: Figure 3A
Relative Plaque Size (%)
Dilution	1	2	3	4	5	6	7	8	9	10	11	12	N1(P)	H5(P)
10	7.38	6.34	0.1	100	0.12	2.77	0.64	26.3	0.94	0.68	0.84	2.13	0.15	0.06
20	91.18	62.16	0.13	100	2.46	28.92	5.59	100	0.98	1.18	1.36	4.62	0.77	0.06
40	92.36	98.11	0.62	100	2.32	100	19.07	100	1.42	5.69	75.63	4.77	1.33	0.05
80	100	100	28.85	100	38.15	100	100	100	5.5	26.87	90.72	100	1.47	0.06
160	100	100	34.73	100	60.51	100	100	100	43.07	92.49	100	100	3.65	0.07
320	100	100	98.85	100	100	100	100	100	100	100	100	100	3.08	0.22
640	100	100	100	100	100	100	100	100	100	100	100	100	13.84	0.05

## Sheet: Figure 3B
Sample	Relative Plaque Size	VSV-H5N1 log10 IC50 cross-neutralizing antibody titers
1	1.15685	1.40231
2	1.25431	1.67165
3	2.21458	2.83195
4	0.69897	1.40231
5	2.055	3.14532
6	1.344	2.19861
7	1.66238	1.62243
8	1.01284	1.40231
9	2.22401	2.98009
10	1.98963	2.79363
11	1.53237	2.18785
12	1.67679	2.21024

## Sheet: Figure 4A
VSV-H5N1 log10 IC50 cross-neutralizing antibody titers
Pre-vaccination (log10 IC50)				Post-vaccination (log10 IC50)				Fold change
No flu vacc	2008	2009	2008+2009	No flu vacc	2008	2009	2008+2009	No flu vacc	2008	2009	2008+2009
1.0569	2.56721	2.46135	2.51996	2.82872	2.73782	2.40722	2.68744	59.1316	1.48116	0.882821	1.47055
0.69897	1.40231	2.39217	1.63779	2.34361	2.97173	2.41979	2.15473	44.12	37.104	1.06567	3.28805
1.8554	1.28735	2.08672	1.76567	2.30685	2.77503	2.21801	2.01828	2.82785	30.7379	1.35299	1.78902
1.62273	2.30755	2.63839	2.67237	2.13513	2.73241	2.70441	2.86929	3.25387	2.65986	1.16418	1.57368
0.69897	1.58692	0.69897	2.25672	2.32654	1.99708	2.57553	2.63468	42.42	2.57132	75.26	2.3876
1.92402	1.97271	2.48515	2.01242	2.71349	2.64552	2.89873	2.55594	6.15843	4.7077	2.59162	3.49563
1.45117	1.97525	2.83195	2.7124	2.8714	2.43648	2.85058	3.03463	26.3163	2.89223	1.04382	2.10006
1.65176		2.27327	2.0013	2.12483		2.84625	2.06446	2.97213		3.74097	1.15653
2.5061		2.19861	2.18127	3.08955		2.32073	2.40466	3.83224		1.32472	1.6726
2.33613		2.72249	1.73902	2.90648		3.12196	2.08314	3.71841		2.50882	2.20864
1.40231		2.61072	0.69897	3.30041		2.73822	1.89003	79.085		1.34121	15.526
2.6054		2.37168	2.07882	2.90409		2.60884	2.33062	1.98925		1.72649	1.78565
2.30137		2.40187	3.08279	2.95751		2.8478	3.23019	4.53041		2.79206	1.40413
2.51736			2.69135	3.4474			3.18667	8.51231			3.12843
1.67165			2.11594	2.72394			2.46894	11.2796			2.25421
1.40231			2.71273	2.88361			2.8327	30.2901			1.31816
1.98875			1.66867	2.84351			2.48586	7.15746			6.56444
1.68132			2.55618	3.0879			2.79309	25.5022			1.72548
1.99645			2.01555	2.85101			2.70405	7.15423			4.88092
2.13937			2.44658	2.97019			2.7442	6.77356			1.98437
2.33171			2.11261	2.68192			2.18432	2.2398			1.17955
2.73695			2.44658	3.23338			2.54274	3.13641			1.24784
1.903			2.26318	3.08304			2.53038	15.1368			1.85012
1.90228			2.3581	2.33335			2.83732	2.69812			3.01449
1.40231			2.75374	2.55674			2.73087	14.2703			0.948716
1.40231			1.87877	2.67527			2.66649	18.7482			6.1336
2.1199			2.10722	2.83436			2.40461	5.18157			1.98334
2.02339			3.14532	2.22762			3.21086	1.6004			1.1629
1.40231			2.21134	3.0485			2.61117	44.2783			2.5109
1.40231			2.37208	3.24402			2.53898	69.4551			1.46858
2.13837			1.94939	2.43055			2.00748	1.95965			1.14313
1.19285			2.37822	2.59417			2.50147	25.1956			1.32817
2.75105			2.1271	2.88872			2.54622	1.373			2.6249
1.62243			2.7771	3.44919			2.82873	67.1059			1.12623
1.74693			2.45664	2.82751			2.79434	12.0386			2.17623
2.98034			2.17806	3.53986			2.58911	3.62674			2.57661
2.35052			2.55878	2.96339			2.56502	4.10078			1.01447
2.53343			2.16616	2.99088			2.31033	2.86711			1.39372
2.12271			2.72957	3.11749			2.98749	9.88056			1.81099
1.41397			2.73498	2.63789			2.84941	16.7463			1.30146
2.00945			2.79363	2.00217			3.36063	0.983366			3.6898
2.40913			2.18785	2.72809			2.46132	2.08428			1.87703
2.01888			2.54922	2.44404			2.81559	2.66176			1.84661
1.70242			2.17056	3.07649			2.59616	23.6627			2.66442
2.26537			2.21024	2.51188			2.3615	1.76403			1.41666
1.05115			2.16909	2.95809			2.3948	80.7111			1.68157
2.7912			2.07078	3.20412			2.56549	2.58774			3.12404
2.0461			2.21564	2.86279			2.35965	6.55665			1.39318
2.5012			2.08991	2.95914			2.09096	2.87039			1.00244
2.13001			2.11227	3.23905			2.67943	12.854			3.69112
1.52362				1.73584				1.63013
2.18013				2.53479				2.26288
2.67596				2.8523				1.50084
1.93298				2.45025				3.29055
1.72189				2.71692				9.88617
0.69897				2.71282				103.24

## Sheet: Figure 4B
Anti-H5 HA trimer IgG
Pre-vaccination (log10 MFI)				Post-vaccination (log10 MFI)				Fold change
No flu vacc	2008	2009	2008+2009	No flu vacc	2008	2009	2008+2009	No flu vacc	2008	2009	2008+2009
2.48697	3.98573	3.91144	3.97932	4.10776	4.23882	3.83574	4.03581	41.7624	1.791	0.840031	1.13889
2.33121	2.45225	3.68451	3.13809	3.88659	4.23744	3.81095	3.08781	35.9235	60.9794	1.33796	0.890675
3.13816	3.02249	3.27207	3.34225	3.7963	4.08381	3.57588	3.53679	4.55129	11.5167	2.01284	1.56507
2.53962	3.79137	3.948	3.83485	3.48893	3.97086	4.06852	4.12166	8.89832	1.51177	1.31984	1.93557
2.5203	3.26283	2.86978	3.59884	3.70649	3.71963	3.59616	3.92243	15.3531	2.86288	5.32577	2.10666
3.13035	3.61518	3.87225	3.9093	4.08205	4.11484	3.99126	4.06408	8.94747	3.15978	1.31527	1.42815
2.29634	3.66537	4.18588	4.25308	3.99349	3.9701	4.16794	4.29079	49.79	2.0171	0.959541	1.0907
3.47647		3.83523	3.59996	3.87275		4.20066	3.53652	2.49047		2.31971	0.864106
3.61434		3.63764	3.60521	4.48878		3.5182	3.6412	7.48926		0.759544	1.0864
3.66646		3.81919	3.50549	4.32148		4.30207	3.65118	4.51872		3.04004	1.39859
4.13481		4.00418	3.2275	4.53566		3.97469	3.46896	2.51676		0.934358	1.74368
4.29879		3.69032	3.85958	4.3894		3.92735	3.93667	1.23199		1.72595	1.19423
3.92681		3.663	3.72966	4.35044		4.01061	3.93954	2.65231		2.22647	1.62135
3.98143			3.63662	4.67367			4.04873	4.92311			2.58294
4.01972			3.68898	3.08466			3.92754	0.116127			1.73203
3.68802			4.12718	3.74637			4.33057	1.14379			1.59733
3.06092			3.29448	3.89645			4.05914	6.84757			5.81654
2.96432			4.34087	4.35357			4.39416	24.5043			1.13057
3.58591			3.5268	4.30696			4.05753	5.26075			3.39411
4.07218			3.91174	4.27415			4.06908	1.5921			1.43663
3.6482			3.43092	4.02			3.58997	2.35397			1.44227
3.82291			3.69162	4.13913			3.87879	2.07121			1.53878
3.14356			3.61381	4.14819			3.82449	10.1071			1.62435
3.01292			3.87131	3.4773			4.16463	2.91326			1.96481
2.18105			3.7477	3.93455			3.7718	56.6903			1.05705
2.38687			3.12805	3.94935			3.99971	36.5154			7.44134
3.51539			3.68892	4.1767			3.84321	4.58466			1.42655
3.59146			4.12674	3.7332			4.28276	1.38592			1.43226
2.31378			3.44706	4.3454			3.6622	107.551			1.6411
2.09995			3.80605	4.36243			3.82128	183.014			1.03568
3.47696			3.39964	3.49586			3.5074	1.04447			1.28162
2.64459			3.97976	4.02219			4.04971	23.8557			1.17476
4.10327			3.6251	4.18355			3.95751	1.20305			2.1499
2.94617			3.90047	4.66549			4.14174	52.3989			1.74289
3.91721			3.71306	4.22458			3.98141	2.02939			1.85503
4.12996			3.49306	4.23368			3.78174	1.26975			1.94391
3.65309			3.84925	4.13271			4.06255	3.01729			1.6342
3.80043			3.60695	4.20473			3.64254	2.53691			1.0854
3.83169			3.98491	4.0912			4.3603	1.81765			2.37349
3.33321			4.07246	4.19857			4.0213	7.33427			0.888876
3.70721			3.91634	3.7628			3.87321	1.13653			0.905474
3.74863			3.69477	3.97009			4.04765	1.66517			2.25363
3.32442			3.75736	3.77474			3.97913	2.82048			1.66635
2.85679			3.74102	4.52891			4.17238	47.0022			2.69997
3.58259			3.52171	3.65234			3.79797	1.17423			1.88914
1.97			3.8989	4.21341			3.98876	175.15			1.22988
3.95294			3.83848	4.28618			4.00877	2.15397			1.48009
3.12568			3.7329	4.01139			3.89918	7.68614			1.46648
4.16498			3.91844	4.75773			3.77711	3.91522			0.722217
3.79983			4.13803	4.75747			4.49231	9.07073			2.26091
3.52129				3.71716				1.56988
3.75906				3.96905				1.62177
4.29141				4.47979				1.54304
3.43934				4.02259				3.83044
3.7289				4.34533				4.13454
3.01428				4.41837				25.3562

[truncated: 18 more sheets: Figure 4C, Figure 5A, Figure 5B, Figure 5C, Figure 5D, Suppl. Figure 1A, Suppl. Figure 1B, Suppl. Figure 2A, Suppl. Figure 2B, Suppl. Figure 2C, Suppl. Figure 3B, Suppl. Figure 4A, Suppl. Figure 4B, Suppl. Figure 4C, Suppl. Figure 4D, Suppl. Figure 5A, Suppl. Figure 5B, Suppl. Figure 5C]
